# Supplementary material for: Genetic Diversity and Population Structure of Nine Local Sheep Populations Bred in the Carpathia Area of Central Europe Revealed by Microsatellite Analysis
Source: Animals (Basel). 2025 Aug 15;15(16):2400. doi: 10.3390/ani15162400 (PMC12383097; doi:10.3390/ani15162400)
Supplement: Supplementary file 1 [file animals-15-02400-s001.zip]

Archive with 1 entries (1 files):
- animals-3787310-supplementary.pdf
